# Supplementary material for: Gap-crossing behavior in a standardized and a nonstandardized jumping stone configuration
Source: PLoS One. 2017 May 3;12(5):e0176165. doi: 10.1371/journal.pone.0176165 (PMC5414936; doi:10.1371/journal.pone.0176165)
Supplement: S1 File — An overview of the individual gap-crossing behavior in both the standardized and the nonstandardized jumping-stone configuration. (XLSX) [file pone.0176165.s001.xlsx]

## Sheet: Werkblad 1
Tabel 1
Participant Number	Age (in years)	Gender (1=female, 2=male)	Height	Leg length	Estimated max step dis	Actual max step dis	Estimated max jump dis	Actual max jump dis	Standardized#crossed gaps	Standardized Median steps on block	Standardized Interquartile range steps on block	Standardized #crossed gaps by stepping	Standardized #crossed gaps by jumping	Standardized % of jumps	Standardized total distance crossed	Standardized Challenge Ratio	Standardized Median time on block	Standardized Interquartile range time on block	Nonstandardized#crossed gaps	Nonstandardized Median steps on block	Nonstandardized Interquartile range steps on block	Nonstandardized #crossed gaps by stepping	Nonstandardized #crossed gaps by jumping	Nonstandardized % of jumps	Nonstandardized total distance crossed	Nonstandardized Challenge Ratio	Nonstandardized Median time on block	Nonstandardized Interquartile range time on block
1	8	2	140	71	110	115	130	150	100	1	2	20	80	0.8	7598	0.94	0.96	0.8	99	1	1	18	81	0.82	7087	0.92	0.89	0.64
2	7	1	131	70	110	120	120	140	90	3	1.25	37	53	0.59	6101	0.58	1.26	0.36	89	2	2	32	57	0.64	6146	0.93	1.26	0.46
3	5	1	114	61	85	80	95	100	79	3	0	0	79	1	5347	0.74	1.4	0.24	72	3	0	19	53	0.74	3731	1.15	1.52	0.44
4	5	1	125	67	65	70	90	90	44	5	0.75	4	40	0.91	2986	0.78	2.44	0.63	52	5	2	24	28	0.54	2584	0.92	2.16	1
5	6	2	125	63	95	90	110	90	59	3	1	5	54	0.92	4004	0.64	1.44	0.82	68	2	1	39	29	0.43	3789	0.99	1.44	0.82
6	8	1	137	71	100	95	105	105	80	1	1	34	46	0.58	5675	1.16	1.1	0.36	69	1	3	32	37	0.54	4256	1.07	1.06	1.36
7	7	1	127	63	105	110	115	125	100	1	0	89	11	0.11	6882	1.06	1.17	0.24	105	2	2	26	79	0.75	6854	0.95	1.08	0.3
8	8	2	146	71	110	120	130	160	125	1	1	50	75	0.6	9460	0.94	0.86	0.21	111	1	1.75	47	64	0.58	7290	0.86	0.9	0.55
9	6	1	121	61	90	85	105	105	78	3	0	3	75	0.96	5332	1.16	1.38	0.19	79	2	2	18	61	0.77	4346	1.07	1.32	0.5
10	6	1	119	62	105	90	110	105	64	3	0	10	54	0.84	4336	0.64	1.74	0.3	62	3	1	20	42	0.68	3840	0.99	1.81	0.55
11	6	2	118	58	100	85	115	120	45	3	1	11	34	0.76	3106	1.06	1.78	0.79	56	4	2	13	43	0.77	3791	0.95	1.92	0.99
12	7	2	132	63	110	100	120	115	74	2	1	56	18	0.24	5111	1.02	1.2	0.44	95	2	2	44	51	0.54	6466	0.91	1.16	0.54
13	9	2	141	70	110	120	125	135	95	1	1	19	76	0.8	7075	0.98	1.04	0.36	107	1	1.5	26	81	0.76	7203	0.96	1	0.52
14	9	2	146	70	115	125	130	135	96	1	1	68	28	0.29	7457	0.94	1.12	0.49	89	1	1	55	34	0.38	5901	0.86	1.16	0.72
15	8	1	146	76	100	110	110	130	54	3	2	5	49	0.91	4289	1.11	1.96	0.98	62	3	0.75	5	57	0.92	4584	1.09	1.72	0.76
16	8	1	146	74	100	115	115	135	63	3	1	17	46	0.73	4265	0.61	1.72	0.72	70	3	1	27	43	0.61	5055	0.95	1.64	0.58
17	8	1	132	67	100	95	110	130	67	2	2	30	37	0.55	4641	1.11	1.64	0.44	68	2	2	23	45	0.66	4202	0.99	1.6	0.6
18	10	1	156	78	110	125	125	145	67	2	2	9	58	0.87	5226	0.98	1.62	0.63	75	2	1.75	19	56	0.75	5315	0.96	1.48	0.54
19	10	1	142	73	105	105	120	130	75	2	1	63	12	0.16	5593	1.02	1.52	0.32	82	2	2	53	29	0.35	5833	0.93	1.4	0.48
20	8	2	127	66	105	100	110	115	77	3	2	72	5	0.06	5274	1.11	1.56	0.39	73	2	2	49	24	0.33	4790	0.99	1.54	0.64
21	8	2	139	68	105	95	100	95	52	3	0	52	0	0	3526	0.7	2.22	0.65	39	3	2	28	11	0.28	2108	0.96	2.46	1.1
22	8	2	132	70	105	105	110	125	70	3	1	66	4	0.06	4735	0.64	1.74	0.42	64	3	1	40	24	0.38	4191	0.99	1.74	0.65
23	9	1	137	70	115	110	120	140	97	1	1	12	85	0.88	6673	0.99	1.13	0.21	105	2	1	20	85	0.81	6269	0.93	1.04	0.42
24	10	2	142	70	115	115	115	150	106	1	1	10	96	0.91	7292	1.06	1.08	0.41	96	1	1	13	83	0.86	6361	0.97	1.04	0.63
